# Supplementary material for: Predictors of Long COVID Among Symptomatic US Adults Testing Positive for SARS-CoV-2 at a National Retail Pharmacy
Source: Healthcare (Basel). 2024 Nov 21;12(23):2321. doi: 10.3390/healthcare12232321 (PMC11641684; doi:10.3390/healthcare12232321)
Supplement: Supplementary file 1 [file healthcare-12-02321-s001.zip]

Archive with 1 entries (1 files):
- healthcare-3288358-supplementary.pdf
